# Supplementary material for: Tranexamic Acid for Shoulder Arthroplasty: A Systematic Review and Meta-Analysis
Source: J Clin Med. 2021 Dec 23;11(1):48. doi: 10.3390/jcm11010048 (PMC8745038; doi:10.3390/jcm11010048)
Supplement: Supplementary file 1 [file jcm-11-00048-s001.zip]

Archive with 1 entries (1 files):
- jcm-1523525-supplementary.pdf
